# Supplementary material for: Single-Stage Revision Surgery in Infected Total Knee Arthroplasty: A PRISMA Systematic Review
Source: J Clin Med. 2019 Feb 2;8(2):174. doi: 10.3390/jcm8020174 (PMC6406500; doi:10.3390/jcm8020174)
Supplement: Supplementary file 1 [file jcm-08-00174-s001.zip]

Archive with 2 entries (2 files):
- Supplementary material Search strategy (3).pdf
- Supplementary tables.pdf
